# Supplementary material for: Genetic and Epigenetic Factors in Ulcerative Colitis: A Narrative Literature Review
Source: Genes (Basel). 2025 Sep 15;16(9):1085. doi: 10.3390/genes16091085 (PMC12470167; doi:10.3390/genes16091085)
Supplement: Supplementary file 1 [file genes-16-01085-s001.zip]

Archive with 2 entries (2 files):
- Supplementary Material-Table S1.pdf
- Supplementary Material-Table S2.pdf
